# Supplementary material for: Characterization of oral and cloacal microbial communities in cold-stunned Kemp’s ridley sea turtles (Lepidochelys kempii) during the time course of rehabilitation
Source: PLoS One. 2021 May 27;16(5):e0252086. doi: 10.1371/journal.pone.0252086 (PMC8159006; doi:10.1371/journal.pone.0252086)
Supplement: S1 Table — Subscript TC (temperature corrected) and subscript cor (corrected) indicates manually corrected values based on standard equations (see materials and methods). (XLSX) [file pone.0252086.s002.xlsx]

## Sheet: Sheet1
Turtle ID	Date of blood (NOVA)	Survival	Disease Condition	Antibiotic	Wt (kg)	SSCL (cm)	PCV	TS (g/dL)	Temp (°C)	pH	pHTC	pCO2 (mmHg)	pCO2TC (mmHg)	pO2 (mmHg)	pO2TC (mmHg)	iCacor (mmol/L)	HCO3cor (mmol/L)	Sodium (mmol/L)	Potassium (mmol/L)	Chloride (mmol/L)	Glucose (mg/dL)	Lactate (mmol/L)	BUN (mg/dL)	Creatinine (mg/dL)	Idexx date	WBC (cells/µl)	Heterophil (cells/µl)	Lymphocyte (cells/µl)	Uric acid (mg/dL)
8	2015-11-06	Survived	N	None	2.1	23.9	38	2.9	na	na	na	na	na	na	na	na	na	na	na	na	na	na	na	na	2015-11-09	15000	68	23	1.8
11	2015-11-15	Survived	P	Ceftaz	1.9	23.2	36	3.8	12.3	7.207	7.5775	92.2	31.2918	99.5	71.5423	1.02865	41.1606	144.5	3.45	107.3	74	5.2	14	0.5	2015-11-18	17800	64	35	2.3
14	2015-11-15	Survived	N	None	2.1	24.7	34	2.8	15.2	7.122	7.449	62.8	24.1969	154	115.101	0.818423	22.495	146.5	3.68	122.1	57	13	15	0.5	2015-11-18	13000	70	27	2.2
15	2015-11-16	Died	N	None	4.85	32.3	21	3	14.4	6.894	7.233	166.5	61.9461	54	39.9313	1.0008	34.8772	153.9	3.73	117.9	134	12.6	46	0.5	na	na	na	na	na
17	2015-11-17	Survived	N	Ceftaz	2.25	24.4	36	3.1	10.2	7.245	7.647	75.4	23.3438	282.8	197.715	0.763332	37.2902	141.7	3.97	111.1	67	2.3	32	0.5	2015-11-20	15400	52	47	1.7
18	2015-11-18	Survived	P	Oxytet	1.7	23.4	31	3.6	12.9	7.235	7.5965	77.2	26.8978	100.4	72.7702	0.970086	36.763	157.4	3.28	119.9	180	9.8	13	0.5	2015-11-21	12700	68	21	4.9
24	2015-11-23	Survived	P	Oxytet	2.5	26.3	32	3.3	8.6	7.289	7.715	111.7	32.2443	111.9	76.5791	0.766478	61.9385	145	2.99	99	160	3.6	19	0.5	2015-11-26	18300	60	36	2.9
25	2015-11-23	Died	P	Ceftaz	2.55	26.1	57	4.3	8.6	7.069	7.495	104.2	30.0793	50.1	34.2861	0.874869	33.8954	157.9	3.65	121.6	65	12.5	7	0.5	2015-11-26	13600	67	33	5.7
26	2015-11-23	Survived	N	None	2.5	25.4	23	2.9	9.2	7.218	7.635	81.3	24.093	144.6	99.7535	0.732251	37.8114	144.5	3.36	111.8	76	4.5	20	0.5	2015-11-26	33000	65	35	3.7
27	2015-11-23	Died	P	Ceftaz	3.4	30	36	2.8	10.7	7.25	7.6445	75.4	23.86	70.8	49.8303	0.751369	37.6598	156.3	4.85	122.1	13	1.1	32	0.7	2015-11-26	7000	36	61	6.2
28	2015-11-23	Survived	P	Oxytet	1.45	21.7	47	3.6	9.8	7.152	7.56	95.2	28.9626	84.5	58.762	0.78376	37.6455	154.2	3.85	116.1	78	7	12	0.5	2015-11-26	30000	61	36	8.3
29	2015-11-23	Survived	P	Ceftaz	2.2	25.9	38	3.6	9.7	7.149	7.5585	104.4	31.6228	101.9	70.7676	0.798624	41.0022	150.7	3.4	112.3	100	6.4	16	0.4	2015-11-26	11200	66	30	3.5
32	2015-11-24	Survived	N	None	2.5	26.1	39	3.6	8.9	7.147	7.5685	72.1	21.088	144	98.9424	0.799903	28.2654	161.2	3.84	127.9	70	5.2	15	na	2015-11-28	16000	50	47	3.5
36	2015-11-24	Died	P	Oxytet	1.6	22.6	46	4.4	9.9	6.689	7.0955	183.4	56.0402	42.8	29.8033	1.18468	24.185	184	5.97	148.1	113	14.5	14	na	2015-11-28	11600	80	15	10.7
51	2015-11-24	Survived	P	Ceftaz	2.45	25.1	39	3.2	14.2	7.3	7.642	76.2	28.1031	135.7	100.078	0.876052	42.1758	146.4	2.87	109.5	101	6.2	10	na	2015-11-28	4900	68	25	2.1
53	2015-11-24	Survived	P	Ceftaz, other	2.3	25.6	28	2.5	11.3	7.289	7.6745	84.1	27.321	144.6	102.591	0.779771	46.0614	147	3.38	108	163	8	14	na	2015-11-28	11300	56	42	3.5
55	2015-11-24	Survived	P	Ceftaz	2.45	25.3	25	3.1	10.7	7.268	7.6625	95.5	30.2206	140.1	98.6048	0.814642	49.8386	150	3.25	109.3	69	6	18	na	2015-11-28	9200	75	18	1
56	2015-11-24	Died	N	None	2.2	25.6	49	5.4	14.4	7.05	7.389	93.6	34.8238	110	81.3416	0.902363	28.3645	163.8	3.12	126.4	282	13.1	13	na	2015-11-28	10000	62	34	10.7
58	2015-11-25	Survived	P	Oxytet	2.65	26.1	24	3.6	14	7.336	7.681	54.2	19.8152	99.8	73.4058	0.776293	32.7954	153.4	3.11	118.8	93	6.3	10	0.5	2015-11-28	14700	74	23	3
59	2015-11-25	Survived	P	Ceftaz, other	3.75	29.6	35	4.1	13.8	7.065	7.413	101.7	36.8571	76.3	55.9712	0.937894	32.0417	165.4	3.81	128.4	91	16.6	8	0.6	2015-11-28	12500	48	51	12
62	2015-11-25	Survived	P	Oxytet	2.5	26.2	36	3.3	13.2	7.327	7.684	66.4	23.4406	144.8	105.373	0.713495	39.4924	147.6	3.33	109.5	135	8.1	23	0.6	2015-11-28	23000	81	18	2.6
68	2015-11-25	Died	P	None	2.3	25.3	41	4.3	14.5	7.22	7.5575	83.5	31.2023	73.9	54.7198	0.821125	38.0001	157.4	4.12	116.1	120	6.5	16	0.5	na	na	na	na	na
73	2015-11-29	Survived	P	Ceftaz, other	2	24.5	42	3.5	10.7	7.107	7.5015	116.5	36.866	72	50.6749	0.783006	41.1877	155.5	3.42	118.5	25	5.2	13	0.5	2015-12-02	21700	49	50	5.4
75	2015-12-01	Survived	N	Ceftaz	2.9	27.1	34	4	9.7	6.932	7.3415	183.9	55.7034	67.4	46.808	0.931728	43.0028	152.5	3.95	108.9	153		15	na	2015-12-05	25500	91	4	4.2
76	2015-12-02	Survived	P	Oxytet	2	25.1	34	3.6	11.4	7.1	7.484	81.6	26.625	122.5	87.0274	0.756656	28.2819	151.6	3.86	118.5	95	9.4	11	na	2015-12-05	25700	68	27	3
79	2015-12-04	Survived	P	Ceftaz, other	2.55	26.1	51	3.8	11.7	7.07	7.4495	104	34.3822	63.8	45.5073	0.83082	33.5033	153.1	4.7	114.6	20	11.2	18	na	2015-12-07	29700	77	19	9.1
112	2015-12-06	Survived	N	Oxytet	1.75	24	36	3.2	15.5	7.263	7.5855	75.7	29.5526	132.4	99.3546	0.845657	37.993	161.2	3.97	121.4	24	5.3	25	0.5	2015-12-10	33000	73	24	8.8
114	2015-12-06	Survived	N	Oxytet	1.5	23.1	37	3.6	15.1	7.089	7.4175	88.2	33.8352	73.8	55.0854	0.735047	29.2167	164.8	3.73	125.3	54	15.1	14	0.4	2015-12-10	19800	75	24	6.7
159	2015-12-13	Died	N	Ceftaz	3.4	31	56	5.3	13.4	6.986	7.34	112.2	39.957	36.7	26.7785	0.87737	29.3579	162.9	6.12	120.5	188	22.1	10	9	2015-12-15	5300	62	32	15.6
163	2015-12-15	Died	N	None	2	24.6	54	6.4	15	7.016	7.346	101.6	38.8055	45.1	33.6184	0.874606	28.3077	168.7	6.15	132	50	10.5	18	na	na	na	na	na	na
172	2015-12-19	Survived	N	None	3.1	28.5	33	2.5	8.9	7.199	7.6205	95.7	27.9906	104.3	71.6645	0.761073	42.55	155.1	3.77	116	34	4.3	14	0.5	2015-12-31	6200	78	18	2.1
185	2015-12-20	Survived	P	Ceftaz, other	2.2	25.9	44	3.5	12.2	6.979	7.351	164.4	55.5523	48.7	34.9695	0.75467	42.5495	159.7	4.37	115	47	11.6	12	0.6	2015-12-31	12100	54	39	1.8
241	2015-12-20	Survived	N	None	2.6	27.1	39	3.2	12.2	6.889	7.261	183.6	62.0401	72.1	51.772	0.931294	38.4059	163.7	4.33	122.6	42	12.6	16	0.6	2016-01-02	18600	57	41	0.9
247	2015-12-20	Died	P	Ceftaz, other	3.2	29	na	na	na	na	na	na		na	na	na	na	na	na	na	na	na	na	na	2016-01-02	7000	54	43	1.2
255	2015-12-21	Survived	N	None	3.2	28.3	na	na	na	na	na	na		na	na	na	na	na	na	na	na	na	na	na	2016-01-02	13400	53	44	1
