# Supplementary material for: Characterization of oral and cloacal microbial communities in cold-stunned Kemp’s ridley sea turtles (Lepidochelys kempii) during the time course of rehabilitation
Source: PLoS One. 2021 May 27;16(5):e0252086. doi: 10.1371/journal.pone.0252086 (PMC8159006; doi:10.1371/journal.pone.0252086)
Supplement: S2 Table — A p value of <0.05 is significant. The statistical test is specified to identify which groups were normally distributed with a pairwise t-test used for normally distributed data (Shapiro-Wilks p > 0.05) and a pairwise wilcoxon test used for data not normally distributed (Shapiro-Wilks p < 0.05). (XLSX) [file pone.0252086.s003.xlsx]

## Sheet: Sheet1
S2 Table. Comparison between Shannon diversity of groups. A p value of <0.05 is significant. The statistical test is specified to identify which groups were normally distributed with a pairwise Student’s t-test used for normally distributed data (Shapiro-Wilks p > 0.05) and a pairwise Wilcoxon test used for data not normally distributed (Shapiro-Wilks p < 0.05).
	Compared Groups	p value	test
Intake	oral vs. cloaca	<0.001	t-test
Oral	intake vs. TP2	0.72	t-test
	intake vs. TP3	0.72	t-test
	intake vs. TP4a	0.18	t-test
	intake vs. TP4b	0.01	t-test
	TP2 vs. TP3	0.92	t-test
	TP2 vs TP4a	0.46	t-test
	TP2 vs TP4b	0.18	t-test
	TP3 vs TP4a	0.52	t-test
	TP3 vs TP4b	0.18	t-test
	TP4a vs TP4b	0.46	t-test
Cloaca	intake vs. TP2	0.488	wilcoxon
	intake vs. TP3	0.028	wilcoxon
	intake vs. TP4a	0.061	wilcoxon
	intake vs. TP4b	0.061	wilcoxon
	TP2 vs. TP3	0.028	wilcoxon
	TP2 vs TP4a	0.162	wilcoxon
	TP2 vs TP4b	0.061	wilcoxon
	TP3 vs TP4a	0.369	wilcoxon
	TP3 vs TP4b	0.866	wilcoxon
	TP4a vs TP4b	0.488	wilcoxon
Oral TP2 (in rehab)	No abx vs. Ceftaz	0.49	t-test
	No abx vs. Ceftaz, other	0.78	t-test
	No abx vs. Oxytet	0.8	t-test
	Ceftaz vs. Ceftaz, other	0.47	t-test
	Ceftaz vs. Oxytet	0.47	t-test
	Ceftaz, other vs Oxytet	0.64	t-test
Cloaca TP2 (In rehab)	No abx vs. Ceftaz	0.71	t-test
	No abx vs. Ceftaz, other	0.421	t-test
	No abx vs. Oxytet	0.318	t-test
	Ceftaz vs. Ceftaz, other	0.421	t-test
	Ceftaz vs. Oxytet	0.421	t-test
	Ceftaz, other vs Oxytet	0.071	t-test
Oral TP4a (Convalescent)	No abx vs. Ceftaz	0.664	t-test
	No abx vs. Ceftaz, other	0.099	t-test
	No abx vs. Oxytet	0.439	t-test
	Ceftaz vs. Ceftaz, other	0.224	t-test
	Ceftaz vs. Oxytet	0.754	t-test
	Ceftaz, other vs Oxytet	0.224	t-test
Cloaca TP4a (Convalescent)	No abx vs. Ceftaz	0.73	t-test
	No abx vs. Ceftaz, other	0.73	t-test
	No abx vs. Oxytet	0.73	t-test
	Ceftaz vs. Ceftaz, other	0.73	t-test
	Ceftaz vs. Oxytet	0.73	t-test
	Ceftaz, other vs Oxytet	0.73	t-test
TP4a	oral vs. cloaca	<0.001	t test
