# Supplementary material for: Characterization of oral and cloacal microbial communities in cold-stunned Kemp’s ridley sea turtles (Lepidochelys kempii) during the time course of rehabilitation
Source: PLoS One. 2021 May 27;16(5):e0252086. doi: 10.1371/journal.pone.0252086 (PMC8159006; doi:10.1371/journal.pone.0252086)
Supplement: S3 Table — A p value of <0.05 is significant. (XLSX) [file pone.0252086.s004.xlsx]

## Sheet: Sheet2
S3 Table. Results of pairwise PERMANOVA results based on Bray-Curtis dissimilarity. A p value of <0.05 is significant.
	Compared Groups	p value
Oral	intake vs. TP2	0.001
	intake vs. TP3	0.001
	intake vs. TP4a	0.001
	intake vs. TP4b	0.001
	TP2 vs. TP3	0.001
	TP2 vs TP4a	0.001
	TP2 vs TP4b	0.001
	TP3 vs TP4a	0.001
	TP3 vs TP4b	0.001
	TP4a vs TP4b	0.013
Cloaca	intake vs. TP2	0.001
	intake vs. TP3	0.001
	intake vs. TP4a	0.001
	intake vs. TP4b	0.001
	TP2 vs. TP3	0.001
	TP2 vs TP4a	0.001
	TP2 vs TP4b	0.001
	TP3 vs TP4a	0.001
	TP3 vs TP4b	0.001
	TP4a vs TP4b	0.047
Oral TP2 (in rehab)	No abx vs. Ceftaz	0.41
	No abx vs. Ceftaz, other	0.36
	No abx vs. Oxytet	0.41
	Ceftaz vs. Ceftaz, other	0.48
	Ceftaz vs. Oxytet	0.36
	Ceftaz, other vs Oxytet	0.36
Cloaca TP2 (In rehab)	No abx vs. Ceftaz	0.046
	No abx vs. Ceftaz, other	0.013
	No abx vs. Oxytet	0.008
	Ceftaz vs. Ceftaz, other	0.323
	Ceftaz vs. Oxytet	0.006
	Ceftaz, other vs Oxytet	0.008
Oral TP4a (Convalescent)	No abx vs. Ceftaz	0.304
	No abx vs. Ceftaz, other	0.022
	No abx vs. Oxytet	0.406
	Ceftaz vs. Ceftaz, other	0.022
	Ceftaz vs. Oxytet	0.7
	Ceftaz, other vs Oxytet	0.022
Cloaca TP4a (Convalescent)	No abx vs. Ceftaz	0.078
	No abx vs. Ceftaz, other	0.155
	No abx vs. Oxytet	0.006
	Ceftaz vs. Ceftaz, other	0.189
	Ceftaz vs. Oxytet	0.078
	Ceftaz, other vs Oxytet	0.108
